# Supplementary material for: Exploring the Mechanism of Topical Application of Clematis Florida in the Treatment of Rheumatoid Arthritis through Network Pharmacology and Experimental Validation
Source: Pharmaceuticals (Basel). 2024 Jul 9;17(7):914. doi: 10.3390/ph17070914 (PMC11280274; doi:10.3390/ph17070914)
Supplement: Supplementary file 1 [file pharmaceuticals-17-00914-s001.zip]

Archive with 1 entries (1 files):
- pharmaceuticals-3080567-supplementary.xlsx
